# Supplementary material for: The Identification of a Novel Fucosidosis-Associated FUCA1 Mutation: A Case of a 5-Year-Old Polish Girl with Two Additional Rare Chromosomal Aberrations and Affected DNA Methylation Patterns
Source: Genes (Basel). 2021 Jan 8;12(1):74. doi: 10.3390/genes12010074 (PMC7827884; doi:10.3390/genes12010074)
Supplement: Supplementary file 1 [file genes-12-00074-s001.zip]

Archive with 3 entries (2 files):
- supplementary/
- supplementary/Supplementary figures.doc
- supplementary/Supplementary tables_rev.xlsx
